# Supplementary material for: Napyradiomycin A4 and Its Relate Compounds, a New Anti-PRV Agent and Their Antibacterial Activities, from Streptomyces kebangsaanensis WS-68302
Source: Molecules. 2023 Jan 8;28(2):640. doi: 10.3390/molecules28020640 (PMC9861092; doi:10.3390/molecules28020640)
Supplement: Supplementary file 1 [file molecules-28-00640-s001.zip]

Archive with 1 entries (1 files):
- molecules-2063603-supplementary.pdf
